# Supplementary material for: Novel Therapeutics for Type 2 Diabetes Mellitus—A Look at the Past Decade and a Glimpse into the Future
Source: Biomedicines. 2024 Jun 21;12(7):1386. doi: 10.3390/biomedicines12071386 (PMC11274090; doi:10.3390/biomedicines12071386)
Supplement: Supplementary file 1 [file biomedicines-12-01386-s001.zip]

Archive with 1 entries (1 files):
- biomedicines-3014705-supplementary.pdf
